# Supplementary material for: Accurately tracking single-cell movement trajectories in microfluidic cell sorting devices
Source: PLoS One. 2018 Feb 7;13(2):e0192463. doi: 10.1371/journal.pone.0192463 (PMC5802930; doi:10.1371/journal.pone.0192463)
Supplement: S1 File — This file contains the source code of the cell tracking algorithm, video recordings collected in the microfluidic experiments, and example use cases. (ZIP) [file pone.0192463.s001.zip]

Archive with 94 entries (74 files):
- manuscript supplement/
- manuscript supplement/cell_tracking_code/
- manuscript supplement/cell_tracking_code/readme.txt
- manuscript supplement/cell_tracking_code/v12/
- manuscript supplement/cell_tracking_code/v12/act_on_best_matchings.m
- manuscript supplement/cell_tracking_code/v12/extract_connected_component.m
- manuscript supplement/cell_tracking_code/v12/find_holes_in_binary_image.m
- manuscript supplement/cell_tracking_code/v12/getfilenames.m
- manuscript supplement/cell_tracking_code/v12/isInList.m
- manuscript supplement/cell_tracking_code/v12/isInListEnd.m
- manuscript supplement/cell_tracking_code/v12/isInListFront.m
- manuscript supplement/cell_tracking_code/v12/pipeline.m
- manuscript supplement/cell_tracking_code/v12/score_all_possible_matchings.m
- manuscript supplement/cell_tracking_code/v12/track_cells_step_01.m
- manuscript supplement/cell_tracking_code/v12/track_cells_step_02.m
- manuscript supplement/cell_tracking_code/v12/track_cells_step_03.m
- manuscript supplement/cell_tracking_code/v12/track_cells_step_04.m
- manuscript supplement/cell_tracking_code/v13/
- manuscript supplement/cell_tracking_code/v13/act_on_best_matchings.m
- manuscript supplement/cell_tracking_code/v13/extract_connected_component.m
- manuscript supplement/cell_tracking_code/v13/find_holes_in_binary_image.m
- manuscript supplement/cell_tracking_code/v13/getfilenames.m
- manuscript supplement/cell_tracking_code/v13/isInList.m
- manuscript supplement/cell_tracking_code/v13/isInListEnd.m
- manuscript supplement/cell_tracking_code/v13/isInListFront.m
- manuscript supplement/cell_tracking_code/v13/pipeline_example.m
- manuscript supplement/cell_tracking_code/v13/score_all_possible_matchings.m
- manuscript supplement/cell_tracking_code/v13/track_cells_step_01.m
- manuscript supplement/cell_tracking_code/v13/track_cells_step_02.m
- manuscript supplement/cell_tracking_code/v13/track_cells_step_03.m
- manuscript supplement/cell_tracking_code/v13/track_cells_step_04.m
- manuscript supplement/data_0CD_1.5CD/
- manuscript supplement/data_0CD_1.5CD/0CD_video_01/
- manuscript supplement/data_0CD_1.5CD/0CD_video_01/0CD_video_01.mp4
- manuscript supplement/data_0CD_1.5CD/0CD_video_01/pipeline.m
- manuscript supplement/data_0CD_1.5CD/0CD_video_01/_step_04_final.mp4
- manuscript supplement/data_0CD_1.5CD/0CD_video_02/
- manuscript supplement/data_0CD_1.5CD/0CD_video_02/0CD_video_02.mp4
- manuscript supplement/data_0CD_1.5CD/0CD_video_02/pipeline.m
- manuscript supplement/data_0CD_1.5CD/0CD_video_02/_step_04_final.mp4
- manuscript supplement/data_0CD_1.5CD/0CD_video_03/
- manuscript supplement/data_0CD_1.5CD/0CD_video_03/0CD_video_03.mp4
- manuscript supplement/data_0CD_1.5CD/0CD_video_03/pipeline.m
- manuscript supplement/data_0CD_1.5CD/0CD_video_03/_step_04_final.mp4
- manuscript supplement/data_0CD_1.5CD/0CD_video_04/
- manuscript supplement/data_0CD_1.5CD/0CD_video_04/0CD_video_04.mp4
- manuscript supplement/data_0CD_1.5CD/0CD_video_04/pipeline.m
- manuscript supplement/data_0CD_1.5CD/0CD_video_04/_step_04_final.mp4
- manuscript supplement/data_0CD_1.5CD/0CD_video_05/
- manuscript supplement/data_0CD_1.5CD/0CD_video_05/0CD_video_05.mp4
- manuscript supplement/data_0CD_1.5CD/0CD_video_05/pipeline.m
- manuscript supplement/data_0CD_1.5CD/0CD_video_05/_step_04_final.mp4
- manuscript supplement/data_0CD_1.5CD/0CD_video_06/
- manuscript supplement/data_0CD_1.5CD/0CD_video_06/0CD_video_06.mp4
- manuscript supplement/data_0CD_1.5CD/0CD_video_06/pipeline.m
- manuscript supplement/data_0CD_1.5CD/0CD_video_06/_step_04_final.mp4
- manuscript supplement/data_0CD_1.5CD/0CD_video_07/
- manuscript supplement/data_0CD_1.5CD/0CD_video_07/0CD_video_07.mp4
- manuscript supplement/data_0CD_1.5CD/0CD_video_07/pipeline.m
- manuscript supplement/data_0CD_1.5CD/0CD_video_07/_step_04_final.mp4
- manuscript supplement/data_0CD_1.5CD/0CD_video_08/
- manuscript supplement/data_0CD_1.5CD/0CD_video_08/0CD_video_08.mp4
- manuscript supplement/data_0CD_1.5CD/0CD_video_08/pipeline.m
- manuscript supplement/data_0CD_1.5CD/0CD_video_08/_step_04_final.mp4
- manuscript supplement/data_0CD_1.5CD/1.5CD_video_01/
- manuscript supplement/data_0CD_1.5CD/1.5CD_video_01/1.5CD_video_01.mp4
- manuscript supplement/data_0CD_1.5CD/1.5CD_video_01/pipeline.m
- manuscript supplement/data_0CD_1.5CD/1.5CD_video_01/_step_04_final.mp4
- manuscript supplement/data_0CD_1.5CD/1.5CD_video_02/
- manuscript supplement/data_0CD_1.5CD/1.5CD_video_02/1.5CD_video_02.mp4
- manuscript supplement/data_0CD_1.5CD/1.5CD_video_02/pipeline.m
- manuscript supplement/data_0CD_1.5CD/1.5CD_video_02/_step_04_final.mp4
- manuscript supplement/data_0CD_1.5CD/1.5CD_video_03/
- manuscript supplement/data_0CD_1.5CD/1.5CD_video_03/1.5CD_video_03.mp4
- manuscript supplement/data_0CD_1.5CD/1.5CD_video_03/pipeline.m
- manuscript supplement/data_0CD_1.5CD/1.5CD_video_03/_step_04_final.mp4
- manuscript supplement/data_0CD_1.5CD/1.5CD_video_04/
- manuscript supplement/data_0CD_1.5CD/1.5CD_video_04/1.5CD_video_04.mp4
- manuscript supplement/data_0CD_1.5CD/1.5CD_video_04/pipeline.m
- manuscript supplement/data_0CD_1.5CD/1.5CD_video_04/_step_04_final.mp4
- manuscript supplement/data_0CD_1.5CD/1.5CD_video_05/
- manuscript supplement/data_0CD_1.5CD/1.5CD_video_05/1.5CD_video_05.mp4
- manuscript supplement/data_0CD_1.5CD/1.5CD_video_05/pipeline.m
- manuscript supplement/data_0CD_1.5CD/1.5CD_video_05/_step_04_final.mp4
- manuscript supplement/data_0CD_1.5CD/1.5CD_video_06/
- manuscript supplement/data_0CD_1.5CD/1.5CD_video_06/1.5CD_video_06.mp4
- manuscript supplement/data_0CD_1.5CD/1.5CD_video_06/pipeline.m
- manuscript supplement/data_0CD_1.5CD/1.5CD_video_06/_step_04_final.mp4
- manuscript supplement/Figure_2_video/
- manuscript supplement/Figure_2_video/figure_2_video.avi
- manuscript supplement/Figure_2_video/pipeline.m
- manuscript supplement/Figure_2_video/Thumbs.db
- manuscript supplement/Figure_2_video/_step_04_final.mp4
- manuscript supplement/readme.txt
