# Supplementary material for: Accurately tracking single-cell movement trajectories in microfluidic cell sorting devices
Source: PLoS One. 2018 Feb 7;13(2):e0192463. doi: 10.1371/journal.pone.0192463 (PMC5802930; doi:10.1371/journal.pone.0192463)
Supplement: S1 File — This file contains the source code of the cell tracking algorithm, video recordings collected in the microfluidic experiments, and example use cases. (ZIP) [file pone.0192463.s001.zip › manuscript supplement/cell_tracking_code/v12/act_on_best_matchings.m]

function cells_in_this_frame = act_on_best_matchings(matchings, cells_in_this_frame, cells_in_previous_frame, all_cells, frame_index)

        % now that we have the best matchings, let's implement them, so that events in the current frame are linked to cells in the previous frame
        % deal with the matchings that involve NaN (appear or disappear)
        ind_with_nan = [];
        for j=1:size(matchings,1)
            if isnan(matchings(j,2))  % one cell in the previous frame did not appear in this frame 
                'do nothing'; 
                ind_with_nan = [ind_with_nan,j];
            end
            if isnan(matchings(j,1))  % one new cell shows up
                cells_in_this_frame(find(cell2mat({cells_in_this_frame.event_index})==matchings(j,2))).cell_index = matchings(j,2);    % a new cell just appeared
                ind_with_nan = [ind_with_nan,j];
            end
        end
        matchings(ind_with_nan,:)=[];
                
        % deal with the matchings without NaN 
        while ~isempty(matchings)
            % three situaions, 
            
            % one-to-one
            if sum(ismember(matchings(:,1),matchings(1,1)))==1 && sum(ismember(matchings(:,2),matchings(1,2)))==1  % this is a one-one situatoin
                cells_in_this_frame(cell2mat({cells_in_this_frame.event_index})==matchings(1,2)).cell_index = matchings(1,1);            
                cells_in_this_frame(cell2mat({cells_in_this_frame.event_index})==matchings(1,2)).c = cells_in_previous_frame(cell2mat({cells_in_previous_frame.cell_index})==matchings(1,1)).c;
                matchings(1,:)=[];
                continue;
            end
            
            
            % one-to-multiple
            if sum(ismember(matchings(:,1),matchings(1,1)))~=1                      % this is one-to-multiple
                ind = find(ismember(matchings(:,1),matchings(1,1)));
                one = cells_in_previous_frame(cell2mat({cells_in_previous_frame.cell_index})==matchings(1,1));
                multiple = cells_in_this_frame(ismember(cell2mat({cells_in_this_frame.event_index}),matchings(ind,2)));
                % look for evidence that the multiples have ever been far away from each other. If there is evidence, split. If not, merge.  
                evidence_for_separate_cells = 0;
                frames_should_be_looked=[]; % figure out which frames should be looked at
                if isempty(setdiff(cell2mat({multiple.cell_index}),-1)) 
                    frames_should_be_looked = multiple(1).frame_index;
                else
                    frames_should_be_looked = unique(cell2mat({all_cells(ismember(cell2mat({all_cells.cell_index}),setdiff(cell2mat({multiple.cell_index}),-1))).frame_index}));
                    frames_should_be_looked = frames_should_be_looked(:)';  % all frames that contains at least one of the multiples
                end
                for k=frames_should_be_looked % look at all frames and see whether these multiple cells appear in other frames and with good distance among them
                    if k~=frame_index
                        ind = find(cell2mat({all_cells.frame_index})==k & ismember(cell2mat({all_cells.cell_index}),setdiff(cell2mat({multiple.cell_index}),-1)));
                    else
                        ind = find(cell2mat({all_cells.frame_index})==k & ismember(cell2mat({all_cells.event_index}),cell2mat({multiple.event_index})));
                    end
                    if isempty(ind) || length(ind)==1
                        continue;
                    else
                        multiple_in_another_frame = all_cells(ind);
                        pairwise_distance = squareform(pdist([cell2mat({multiple_in_another_frame.x})', cell2mat({multiple_in_another_frame.y})']));
                        threshold_for_distance = one.r + max(repmat(cell2mat({multiple_in_another_frame.r}),length(ind),1),repmat(cell2mat({multiple_in_another_frame.r})',1,length(ind))) - min(repmat(cell2mat({multiple_in_another_frame.r}),length(ind),1),repmat(cell2mat({multiple_in_another_frame.r})',1,length(ind)));
                        % threshold_for_distance = 2*one.r; % if one is aggregate of two cells in previous frame, passing this threshold in current frame means that the two cells are far away enough that you can fit in the bigger cells in the space between them. Maybe 1.5 is a better threshold. 
                        if sum(pairwise_distance(:)>threshold_for_distance(:))~=0
                            evidence_for_separate_cells=1;
                        end
                    end
                end
                % take action
                if evidence_for_separate_cells==0 % meaning that we merge the multipe cells in current frame into one cell, matching the previous one. We add all to multiple(1), and remove the rest
                    ind = find(ismember(matchings(:,1),matchings(1,1)));
                    multiple = cells_in_this_frame(ismember(cell2mat({cells_in_this_frame.event_index}),matchings(ind,2)));
                    multiple(1).cell_index = one.cell_index;
                    multiple(1).foreground_data = cell2mat({multiple.foreground_data}');
                    multiple(1).r = sum(cell2mat({multiple.r}));
                    multiple(1).p = sum(cell2mat({multiple.p}));
                    multiple(1).x = round(mean(multiple(1).foreground_data(:,1)));
                    multiple(1).y = round(mean(multiple(1).foreground_data(:,2)));
                    multiple(1).mu = mean(multiple(1).foreground_data(:,3));
                    multiple(1).sigma = mean(multiple(1).foreground_data(:,3));
                    multiple(1).c = one.c;
                    for k=2:length(multiple)
                        multiple(k).cell_index = -999; % to be removed
                    end
                    cells_in_this_frame(ismember(cell2mat({cells_in_this_frame.event_index}),matchings(ind,2))) = multiple;
                else % split, meaning that we make these multiple pieces new events
                    ind = find(ismember(matchings(:,1),matchings(1,1)));
                    multiple = cells_in_this_frame(ismember(cell2mat({cells_in_this_frame.event_index}),matchings(ind,2)));
                    for k=1:length(multiple)
                        multiple(k).cell_index = multiple(k).event_index;
                    end
                    cells_in_this_frame(ismember(cell2mat({cells_in_this_frame.event_index}),matchings(ind,2))) = multiple;
                end
                    
                ind = find(ismember(matchings(:,1),matchings(1,1)));
                matchings(ind,:)=[];
                continue;
            end
            
            
            % multiple-to-one
            if sum(ismember(matchings(:,2),matchings(1,2)))~=1                       % possible that this is multiple-to-one 
                ind = find(ismember(matchings(:,2),matchings(1,2)));                
                multiple = cells_in_previous_frame(ismember(cell2mat({cells_in_previous_frame.cell_index}),matchings(ind,1)));
                one = cells_in_this_frame(cell2mat({cells_in_this_frame.event_index})==matchings(1,2));
                % look for evidence that the multiples have ever been far away from each other in other frames. If there is evidence, split. If not, merge.  
                evidence_for_separate_cells = 0; 
                frames_should_be_looked=[]; % figure out which frames should be looked at
                if isempty(setdiff(cell2mat({multiple.cell_index}),-1)) 
                    frames_should_be_looked = multiple(1).frame_index;
                else
                    frames_should_be_looked = unique(cell2mat({all_cells(ismember(cell2mat({all_cells.cell_index}),setdiff(cell2mat({multiple.cell_index}),-1))).frame_index}));
                    frames_should_be_looked = frames_should_be_looked(:)';  % all frames that contains at least one of the multiples
                end
                for k=frames_should_be_looked % look at all frames and see whether these multiple cells appear in other frames and with good distance among them
                    if k==frame_index-1 && unique(cell2mat({cells_in_previous_frame.frame_index}))<unique(cell2mat({cells_in_this_frame.frame_index}))
                        ind = find(cell2mat({all_cells.frame_index})==k & ismember(cell2mat({all_cells.event_index}),cell2mat({multiple.event_index})));
                    elseif k==frame_index+1 && unique(cell2mat({cells_in_previous_frame.frame_index}))>unique(cell2mat({cells_in_this_frame.frame_index}))
                        ind = find(cell2mat({all_cells.frame_index})==k & ismember(cell2mat({all_cells.event_index}),cell2mat({multiple.event_index})));
                    else
                        ind = find(cell2mat({all_cells.frame_index})==k & ismember(cell2mat({all_cells.cell_index}),setdiff(cell2mat({multiple.cell_index}),-1)));
                    end
                    if isempty(ind) || length(ind)==1
                        continue;
                    else
                        multiple_in_another_frame = all_cells(ind);
                        pairwise_distance = squareform(pdist([cell2mat({multiple_in_another_frame.x})', cell2mat({multiple_in_another_frame.y})']));
                        threshold_for_distance = one.r + max(repmat(cell2mat({multiple_in_another_frame.r}),length(ind),1),repmat(cell2mat({multiple_in_another_frame.r})',1,length(ind))) - min(repmat(cell2mat({multiple_in_another_frame.r}),length(ind),1),repmat(cell2mat({multiple_in_another_frame.r})',1,length(ind)));
                        %threshold_for_distance = 2*one.r; % if one is aggregate of two cells in previous frame, passing this threshold in current frame means that the two cells are far away enough that you can fit in the bigger cells in the space between them. Maybe 1.5 is a better threshold. 
                        if sum(pairwise_distance(:)>threshold_for_distance(:))~=0
                            evidence_for_separate_cells=1;
                        end
                    end
                end
                1; 
                % take action
                if evidence_for_separate_cells==0 % meaning that this frame indeed is one cell, although previous frame has multiple, we treat this as a new event, on the way back, we will correct the multiple
                    one.cell_index = one.event_index;
                    cells_in_this_frame(cell2mat({cells_in_this_frame.event_index})==matchings(1,2))=one;
                else % split, meaning that we need to split this event into multiple cells, corresponding to the multiple in the previous frame, some kind of clustering is needed here
                    % translate the multiple and one such that they are all centered at 0,0
                    multiple_all_foreground_data = [];
                    multiple_all_foreground_labels = [];
                    for k=1:length(multiple)
                        multiple_all_foreground_data = [multiple_all_foreground_data; multiple(k).foreground_data];
                        multiple_all_foreground_labels = [multiple_all_foreground_labels; k*ones(size(multiple(k).foreground_data,1),1)];
                    end
                    multiple_all_foreground_data(:,1) = multiple_all_foreground_data(:,1)-round(mean(multiple_all_foreground_data(:,1)));
                    multiple_all_foreground_data(:,2) = multiple_all_foreground_data(:,2)-round(mean(multiple_all_foreground_data(:,2)));
                    one_all_foreground_data = one.foreground_data;
                    one_all_foreground_center_x = round(mean(one_all_foreground_data(:,1)));
                    one_all_foreground_center_y = round(mean(one_all_foreground_data(:,2)));
                    one_all_foreground_data(:,1) = one_all_foreground_data(:,1)-round(mean(one_all_foreground_data(:,1)));
                    one_all_foreground_data(:,2) = one_all_foreground_data(:,2)-round(mean(one_all_foreground_data(:,2)));
                    % now that they are centered, let's find the best rotation theta of multiple, such that rotated multiple and one will align
                    theta = [-pi/length(multiple):pi/180:0, pi/180:pi/180:pi/length(multiple)];
                    rotation_shrink_score = [];
                    for k=1:length(theta)
                        rotated_multiple = round(multiple_all_foreground_data(:,1:2) * [cos(theta(k)) -sin(theta(k)); sin(theta(k)) cos(theta(k))]);
                        rotation_shrink_score = [rotation_shrink_score; ... 
                                                 [theta(k),1,size(intersect(rotated_multiple,one_all_foreground_data(:,1:2),'rows'),1)]; ...
                                                ];
                        rotated_centers = grpstats(rotated_multiple,multiple_all_foreground_labels); 
                        shrink_factor = 1;
                        shrinking_displacement = rotated_centers-rotated_centers*shrink_factor;
                        current_shrinked_multiple = round(rotated_multiple-shrinking_displacement(multiple_all_foreground_labels,:));
                        shrinking_causes_too_much_overlap = 0;
                        while 1
                            while isequal(current_shrinked_multiple, round(rotated_multiple-shrinking_displacement(multiple_all_foreground_labels,:)))
                                % [k,length(theta), shrink_factor, size(unique(round(rotated_multiple-shrinking_displacement(multiple_all_foreground_labels,:)),'rows'),1)]
                                shrink_factor = shrink_factor*0.99; 
                                shrinking_displacement = rotated_centers-rotated_centers*shrink_factor;
                                if shrink_factor<0.001 || size(unique(round(rotated_multiple-shrinking_displacement(multiple_all_foreground_labels,:)),'rows'),1) < length(multiple_all_foreground_labels)-min(grpstats(multiple_all_foreground_labels,multiple_all_foreground_labels,'numel'))/2
                                    % shrinking causes two much overlap
                                    shrinking_causes_too_much_overlap = 1;
                                    break;
                                end
                            end
                            if shrinking_causes_too_much_overlap == 1;
                                % shrinking causes two much overlap
                                break;
                            end
                            current_shrinked_multiple = round(rotated_multiple-shrinking_displacement(multiple_all_foreground_labels,:));
                            new_score = size(intersect(current_shrinked_multiple,one_all_foreground_data(:,1:2),'rows'),1);
                            if new_score>=rotation_shrink_score(end,3)
                                rotation_shrink_score = [rotation_shrink_score; [theta(k),shrink_factor,new_score]];
                            elseif new_score<rotation_shrink_score(end,3)
                                break;
                            end
                        end
                    end
                    theta = rotation_shrink_score(find(rotation_shrink_score(:,3)==max(rotation_shrink_score(:,3))),1);
                    theta = max(theta(abs(theta)==min(abs(theta))));  % find the best rotation
                    best_rotation_shrink_config = rotation_shrink_score(rotation_shrink_score(:,1)==theta & rotation_shrink_score(:,3)==max(rotation_shrink_score(:,3)),:);                    theta = theta(max(find(abs(theta)==min(abs(theta)))));  % this is best theta, and the rotation matrix is a few lines above
                    shrink_factor = best_rotation_shrink_config(1,2);
                    % now we compute best translated and rotated and shrinked multiples,
                    rotated_multiple = round(multiple_all_foreground_data(:,1:2) * [cos(theta) -sin(theta); sin(theta) cos(theta)]);
                    rotated_centers = grpstats(rotated_multiple,multiple_all_foreground_labels); 
                    shrinking_displacement = rotated_centers-rotated_centers*shrink_factor;
                    rotated_shrinked_multiple = round(rotated_multiple-shrinking_displacement(multiple_all_foreground_labels,:));
                    % Just use overlap to label pixels in one. Many pixels will be labeled. 
                    one_all_foreground_labels = zeros(size(one_all_foreground_data,1),1);
                    for k=1:length(multiple)
                        [C,IA,IB] = intersect(rotated_shrinked_multiple(multiple_all_foreground_labels==k,:),one_all_foreground_data(:,1:2),'rows');
                        one_all_foreground_labels(IB) = (one_all_foreground_labels(IB)==0)*k + (one_all_foreground_labels(IB)~=0)*(-1);
                    end
                    one_all_foreground_labels(one_all_foreground_labels==-1)=0;
                    for k=1:length(multiple)
                        ind = find(one_all_foreground_labels==k);
                        if length(ind)>1
                            graph_adj = (squareform(pdist(one_all_foreground_data(ind,1)))<=1 & squareform(pdist(one_all_foreground_data(ind,2)))<=1);
                            [~, kept_ind, ~, ~] = extract_connected_component(graph_adj);
                            one_all_foreground_labels(ind(setdiff(1:length(ind),kept_ind)))=0;
                        end
                    end
                    % Then we label the unlabeld points simply by comparing distance to centers of the labeld points
                    centers = zeros(length(multiple),2);
                    for k=1:length(multiple)
                        centers(k,:) = round(mean(one_all_foreground_data(one_all_foreground_labels==k,1:2)));
                    end
                    % % subplot(3,2,6);plot(one.foreground_data(one_all_foreground_labels==1,2),one.foreground_data(one_all_foreground_labels==1,1),'g.',one.foreground_data(one_all_foreground_labels==2,2),one.foreground_data(one_all_foreground_labels==2,1),'m.',one.foreground_data(one_all_foreground_labels==0,2),one.foreground_data(one_all_foreground_labels==0,1),'r.','markersize',25)
                    for k=1:length(one_all_foreground_labels) 
                        if one_all_foreground_labels(k)==0
                            [~,t]=min(sum((repmat(one_all_foreground_data(k,1:2),size(centers,1),1)-centers).^2,2));
                            one_all_foreground_labels(k) = t;
                        end
                    end
                    one_split_to_multiple=multiple;
                    ind_remove_from_the_split = [];
                    for k=1:max(one_all_foreground_labels)
                        one_split_to_multiple(k).event_index = max([cell2mat({all_cells.event_index}),cell2mat({one_split_to_multiple.event_index}), cell2mat({cells_in_this_frame.event_index})]) + 1;
                        one_split_to_multiple(k).frame_index = one.frame_index;
                        if sum(one_all_foreground_labels==k)>=25
                            one_split_to_multiple(k).foreground_data = one.foreground_data(one_all_foreground_labels==k,:);
                            one_split_to_multiple(k).x = round(mean(one_split_to_multiple(k).foreground_data(:,1)));
                            one_split_to_multiple(k).y = round(mean(one_split_to_multiple(k).foreground_data(:,2)));
                            one_split_to_multiple(k).p = size(one_split_to_multiple(k).foreground_data,1);
                            one_split_to_multiple(k).mu = mean(one_split_to_multiple(k).foreground_data(:,3));
                            one_split_to_multiple(k).sigma = std(one_split_to_multiple(k).foreground_data(:,3));
                            d = sqrt((one_split_to_multiple(k).foreground_data(:,1)-one_split_to_multiple(k).x).^2+(one_split_to_multiple(k).foreground_data(:,2)-one_split_to_multiple(k).y).^2);
                            one_split_to_multiple(k).r = max(d);
                        else
                            ind_remove_from_the_split = [ind_remove_from_the_split,k];
                        end
                    end
                    one_split_to_multiple(ind_remove_from_the_split)=[];
                    
                    ind = find(cell2mat({cells_in_this_frame.event_index})==matchings(1,2));
                    cells_in_this_frame = [cells_in_this_frame(1:ind-1),one_split_to_multiple, cells_in_this_frame(ind+1:end)];
                end
                    
                ind = find(ismember(matchings(:,2),matchings(1,2)));  
                matchings(ind,:)=[];
                continue;
            end

        end  % end while, looking at individual matching in the best-scoring set of matchings
        
        
        cells_in_this_frame(find(cell2mat({cells_in_this_frame.cell_index})==-999))=[];
