# Supplementary material for: Accurately tracking single-cell movement trajectories in microfluidic cell sorting devices
Source: PLoS One. 2018 Feb 7;13(2):e0192463. doi: 10.1371/journal.pone.0192463 (PMC5802930; doi:10.1371/journal.pone.0192463)
Supplement: S1 File — This file contains the source code of the cell tracking algorithm, video recordings collected in the microfluidic experiments, and example use cases. (ZIP) [file pone.0192463.s001.zip › manuscript supplement/cell_tracking_code/v12/extract_connected_component.m]

function [regulation_matrix, kept_ind, components_size,components] = extract_connected_component(regulation_matrix)
% [regulation_matrix, kept_ind, components_size,components] = extract_connected_component(regulation_matrix)

regulation_matrix = double(regulation_matrix);
adj_matrix = (abs(regulation_matrix)+abs(regulation_matrix'))>0;
adj_matrix = adj_matrix - diag(diag(adj_matrix))+sparse(eye(size(adj_matrix)));

components=[];
is_assigned = zeros(size(regulation_matrix,1),1);
% is_assigned = full(sum(adj_matrix~=0)<=1); %%%% if we have this line, singleton nodes will not be considered as a component
while sum(is_assigned==0)~=0
%     sum(is_assigned==0);
%     [sum(is_assigned),length(is_assigned)]
    e = zeros(size(regulation_matrix,1),1);
    e(find(is_assigned==0,1))=1;
    while sum(e~=(adj_matrix*e>0))~=0
        e = (adj_matrix*e)>0;
    end
    components = [components,e];
    is_assigned(find(e==1))=1;
end

components_size = sum(components);
component_ind = find(components_size == max(components_size),1);

kept_ind = find(components(:,component_ind)==1);
regulation_matrix = regulation_matrix(kept_ind,kept_ind);

return
