# Supplementary material for: Accurately tracking single-cell movement trajectories in microfluidic cell sorting devices
Source: PLoS One. 2018 Feb 7;13(2):e0192463. doi: 10.1371/journal.pone.0192463 (PMC5802930; doi:10.1371/journal.pone.0192463)
Supplement: S1 File — This file contains the source code of the cell tracking algorithm, video recordings collected in the microfluidic experiments, and example use cases. (ZIP) [file pone.0192463.s001.zip › manuscript supplement/cell_tracking_code/v12/find_holes_in_binary_image.m]

function [indicator_inside, indicator_outside, indicator_rim] = find_holes_in_binary_image(indicators)

    dim1 = size(indicators,1);
    dim2 = size(indicators,2);

    % it is possible that there are holes in the region labeled by indicators, we want to fill those holes so that the bubbles look nice.   
    tmp = double(indicators);
    tmp(1,tmp(1,:)==0)=-1;
    tmp(end,tmp(end,:)==0)=-1;
    tmp(tmp(:,1)==0,1)=-1;
    tmp(tmp(:,end)==0,end)=-1;
    old_tmp = tmp;
    while 1
        tmp([-ones(1,size(tmp,2));tmp(1:end-1,:)]==-1 & tmp==0)=-1;
        tmp([tmp(2:end,:);-ones(1,size(tmp,2))]==-1 & tmp==0)=-1;
        tmp([-ones(size(tmp,1),1),tmp(:,1:end-1)]==-1 & tmp==0)=-1;
        tmp([tmp(:,2:end),-ones(size(tmp,1),1)]==-1 & tmp==0)=-1;
        if isequal(old_tmp,tmp)
            break;
        end
        old_tmp=tmp;
        % figure(1);subplot(2,2,4);imagesc(flipud(tmp))
    end
    indicators(tmp(:)==0)=1;  % with the hole filled
    indicator_inside = (tmp==0);
    indicator_outside = (tmp==-1);
    
    indicator_rim = double(indicators)*0;
    indicator_rim([zeros(1,size(indicators,2));indicators(1:end-1,:)]==0   & indicators==1)=1;
    indicator_rim([indicators(2:end,:);  zeros(1,size(indicators,2))]==0   & indicators==1)=1;
    indicator_rim([zeros(size(indicators,1),1),indicators(:,1:end-1)]==0   & indicators==1)=1;
    indicator_rim([indicators(:,2:end),  zeros(size(indicators,1),1)]==0   & indicators==1)=1;
    
 
