# Supplementary material for: Accurately tracking single-cell movement trajectories in microfluidic cell sorting devices
Source: PLoS One. 2018 Feb 7;13(2):e0192463. doi: 10.1371/journal.pone.0192463 (PMC5802930; doi:10.1371/journal.pone.0192463)
Supplement: S1 File — This file contains the source code of the cell tracking algorithm, video recordings collected in the microfluidic experiments, and example use cases. (ZIP) [file pone.0192463.s001.zip › manuscript supplement/cell_tracking_code/v12/isInListEnd.m]

function ind = isInListEnd(all_filenames,endstring)
% function ind = isInList(all_filenames,endstring)
% 

all_filenames = upper(all_filenames);
endstring = upper(endstring);
ind = [];
for i=1:length(all_filenames)
    if length(all_filenames{i})>=length(endstring) && isequal(all_filenames{i}(end+1-length(endstring):end),endstring)
       ind = [ind,i];
    end
end
