# Supplementary material for: Accurately tracking single-cell movement trajectories in microfluidic cell sorting devices
Source: PLoS One. 2018 Feb 7;13(2):e0192463. doi: 10.1371/journal.pone.0192463 (PMC5802930; doi:10.1371/journal.pone.0192463)
Supplement: S1 File — This file contains the source code of the cell tracking algorithm, video recordings collected in the microfluidic experiments, and example use cases. (ZIP) [file pone.0192463.s001.zip › manuscript supplement/cell_tracking_code/v12/score_all_possible_matchings.m]

function [possible_matchings, scores, consistent_indicator] = score_all_possible_matchings(cells_may_show_up, cells_showing_up, frame_size, tracking_direction)

A = cell2mat({cells_may_show_up.cell_index});B = cell2mat({cells_showing_up.cell_index});B2 = cell2mat({cells_showing_up.event_index}); [C,IA,IB]=intersect(A,B);
if ismember(-1,A) || ismember(-1,B)
    consistent_matching = 'no way to be consistent';
else
    consistent_matching = [A(setdiff(1:length(A),IA)),A(IA), NaN+zeros(1,length(B)-length(C));NaN + zeros(1,length(A)-length(C)),B2(IB),B2(setdiff(1:length(B2),IB))]';
    consistent_matching = unique(consistent_matching,'rows');
    consistent_matching = consistent_matching';
    consistent_matching = num2str(consistent_matching(:)','%d,');
    consistent_matching(consistent_matching==' ')=[];
end


possible_matchings = cell(0);

if isempty(cells_may_show_up)
    cells_may_show_up_isDeteced = '0'; cells_may_show_up_isDeteced = [];
else
    cells_may_show_up_isDeteced = dec2bin((0:(2^length(cells_may_show_up)-1))');  % all the possibilities of cells_may_show_up appear or not-appear in the current frame (cells_showing up)
end

% now look at each cell that may show up, and identify all possible combinations of cells_showing_up this potential cell can map to. Here we need to use position and distances
possible_map_to_subsets_for_cells_may_show_up = cell(0);
for i=1:length(cells_may_show_up)
    cells_showing_up_subsets = dec2bin((1:(2^length(cells_showing_up)-1))');
    for j=1:length(cells_showing_up)
        % cells_may_show_up(i), cells_showing_up(j)
        d = sqrt((cells_may_show_up(i).x - cells_showing_up(j).x)^2 + (cells_may_show_up(i).y - cells_showing_up(j).y)^2);
        if d > min([cells_may_show_up(i).r, cells_showing_up(j).r])*5 % too far away, impossible
            cells_showing_up_subsets(:,j)='0';
            continue;
        end
        if cells_may_show_up(i).frame_index < cells_showing_up(j).frame_index   % previous frame to current frame
            if cells_may_show_up(i).y > cells_showing_up(j).y + sum([cells_may_show_up(i).r,cells_showing_up(j).r])  % compared to current frame cell, the previous frame cell located too far to the right
                cells_showing_up_subsets(:,j)='0';
                continue;
            end
        end
        if cells_may_show_up(i).frame_index > cells_showing_up(j).frame_index   % later frame to current frame
            if cells_may_show_up(i).y < cells_showing_up(j).y - sum([cells_may_show_up(i).r,cells_showing_up(j).r])  % compared to current frame cell, the later frame cell located too far to the left
                cells_showing_up_subsets(:,j)='0';
                continue;
            end
        end
    end
    cells_showing_up_subsets(sum(cells_showing_up_subsets=='0',2)==size(cells_showing_up_subsets,2),:)=[];  % eliminate all 0 rows
    cells_showing_up_subsets = unique(cells_showing_up_subsets,'rows');                                     % for the i'th cell that may show up, all possible showing-up subsets that it can map to
    possible_map_to_subsets_for_cells_may_show_up{i} = cells_showing_up_subsets;
end


% generate possible matching profiles, obviously impossible matchings are excluded, but multiple-to-multiple cannot be excluded here. This may be possible, but let's not consider it for the moment 
for i=1:size(cells_may_show_up_isDeteced,1)
    tmp = cells_may_show_up_isDeteced(i,:);
    nan_matches = [cell2mat({cells_may_show_up(tmp=='0').cell_index}); cell2mat({cells_may_show_up(tmp=='0').cell_index})+NaN];
    nan_matches = num2str(nan_matches(:)','%d,');
    matches_level_i = {nan_matches};
    
    available_cells_may_show_up = cells_may_show_up(tmp=='1');
    availabe_cell_matches_level_j = cell(0);
    for j=1:length(available_cells_may_show_up)
        cells_showing_up_subsets =  possible_map_to_subsets_for_cells_may_show_up{find(cell2mat({cells_may_show_up.cell_index}) == available_cells_may_show_up(j).cell_index)};

        possible_target_subset_level_k = cell(0);
        for k=1:size(cells_showing_up_subsets,1)
            tmp = cells_showing_up_subsets(k,:);
            tmp_matches = [repmat(available_cells_may_show_up(j).cell_index,1,sum(tmp=='1')); cell2mat({cells_showing_up(tmp=='1').event_index})];
            tmp_matches = num2str(tmp_matches(:)','%d,');
            possible_target_subset_level_k{k,1} = tmp_matches;
        end
        if isempty(availabe_cell_matches_level_j)
            availabe_cell_matches_level_j = possible_target_subset_level_k;
        elseif ~isempty(possible_target_subset_level_k)
            tmp = strcat(repmat(availabe_cell_matches_level_j,1,length(possible_target_subset_level_k)),repmat(possible_target_subset_level_k',length(availabe_cell_matches_level_j),1));
            tmp = tmp';
            availabe_cell_matches_level_j = tmp(:);
        end
    end
    
    if ~isempty(availabe_cell_matches_level_j)
        matches_level_i = strcat(repmat(matches_level_i,length(availabe_cell_matches_level_j),1),availabe_cell_matches_level_j);
    end
    
    for k=1:length(matches_level_i)
        tmp = str2num(matches_level_i{k});
        un_matched_cells_showing_up = setdiff(cell2mat({cells_showing_up.event_index}),tmp(2:2:end));
        tmp = [repmat(NaN,1,length(un_matched_cells_showing_up)); un_matched_cells_showing_up];
        matches_level_i{k} = strcat(matches_level_i{k}, num2str(tmp(:)','%d,'));
        matches_level_i{k}(matches_level_i{k}==' ')=[];
    end
    
    possible_matchings = [possible_matchings; matches_level_i];
end


if isempty(cells_may_show_up_isDeteced)
    un_matched_cells_showing_up = cell2mat({cells_showing_up.event_index});
    tmp = [repmat(NaN,1,length(un_matched_cells_showing_up)); un_matched_cells_showing_up];
    possible_matchings{1} = num2str(tmp(:)','%d,');
    possible_matchings{1}(possible_matchings{1}==' ')=[];
end

% with the above, we want all cells_may_show_up.cell_index represented in
% the first column of matchings, and also all cells_showing_up.event_index
% represented in the second column. However, there are cases mistakenly
% enter the list where not all cells/events are represted, those should be
% already covered in entries with NaN's, and therefore should be removed
% from this list
ind_to_be_removed = [];
consistent_indicator = zeros(length(possible_matchings),1);
for k=1:length(possible_matchings)
    tmp = str2num(possible_matchings{k});
    matchings = reshape(tmp,2,length(tmp)/2)';
    if ~isempty(setdiff(cell2mat({cells_may_show_up.cell_index}),matchings(:,1))) || ~isempty(setdiff(cell2mat({cells_showing_up.event_index}),matchings(:,2)))
        ind_to_be_removed = [ind_to_be_removed, k];
    end
    
    tmp = unique(matchings,'rows');
    tmp = tmp';
    tmp = num2str(tmp(:)','%d,');
    tmp(tmp==' ')=[];
    possible_matchings{k} = tmp;
    if isequal(tmp, consistent_matching)
        consistent_indicator(k)=1;
    end
end
possible_matchings(ind_to_be_removed,:)=[];
consistent_indicator(ind_to_be_removed,:)=[];
[possible_matchings,I,J] = unique(possible_matchings);
consistent_indicator = consistent_indicator(I);

% score the possible matchings 
cells_in_neighboring_frames = cells_may_show_up;
cells_in_this_frame = cells_showing_up;
scores = ones(length(possible_matchings),1);


for k=1:length(possible_matchings)
    tmp = str2num(possible_matchings{k});
    matchings = reshape(tmp,2,length(tmp)/2)';
    
    
    % score the matchings with NaN's
    % This corresponds to the cases where a cell disappears, or appears out of nowhere, which is discouraged with low probability 
    ind_with_nan = [];
    for j=1:size(matchings,1)
        if isnan(matchings(j,1))  % an event appears
            appearing_cell_y = cells_in_this_frame(cell2mat({cells_in_this_frame.event_index})==matchings(j,2)).y;
            appearing_cell_r = cells_in_this_frame(cell2mat({cells_in_this_frame.event_index})==matchings(j,2)).r;
            appearing_cell_p = cells_in_this_frame(cell2mat({cells_in_this_frame.event_index})==matchings(j,2)).p;
            if tracking_direction == 1 % forward tracking
                if appearing_cell_y<=4*appearing_cell_r  % appear near the beginning
                    scores(k) = scores(k)/appearing_cell_p;
                else % appear elsewhere
                    scores(k) = scores(k)/appearing_cell_p^2;
                end
            else % backward tracking
                if frame_size(2)-appearing_cell_y<=4*appearing_cell_r  % appear near the end
                    scores(k) = scores(k)/appearing_cell_p;
                else % appear elsewhere
                    scores(k) = scores(k)/appearing_cell_p^2;
                end
            end
            ind_with_nan = [ind_with_nan,j];
        end
        if isnan(matchings(j,2))  % an event disappears
            disappearing_cell_y = cells_in_neighboring_frames(cell2mat({cells_in_neighboring_frames.cell_index})==matchings(j,1)).y;
            disappearing_cell_r = cells_in_neighboring_frames(cell2mat({cells_in_neighboring_frames.cell_index})==matchings(j,1)).r;
            disappearing_cell_p = cells_in_neighboring_frames(cell2mat({cells_in_neighboring_frames.cell_index})==matchings(j,1)).p;
            if tracking_direction == 1 % forward tracking
                if frame_size(2)-disappearing_cell_y<=4*disappearing_cell_r  % disappear near the end
                    scores(k) = scores(k)/disappearing_cell_p;
                else % appear elsewhere
                    scores(k) = scores(k)/disappearing_cell_p^2;
                end
            else % backward tracking
                if disappearing_cell_y<=4*disappearing_cell_r  % disappear near the begining
                    scores(k) = scores(k)/disappearing_cell_p;
                else % disappear elsewhere
                    scores(k) = scores(k)/disappearing_cell_p^2;
                end
            end
            ind_with_nan = [ind_with_nan,j];
        end
    end
    matchings(ind_with_nan,:)=[];
    
    
    
    while ~isempty(matchings)
        % three situaions, 1-1, multiple-1, 1-multiple
        if sum(ismember(matchings(:,1),matchings(1,1)))==1 && sum(ismember(matchings(:,2),matchings(1,2)))==1  % this is a one-one situatoin
            tmp = cells_in_neighboring_frames(cell2mat({cells_in_neighboring_frames.cell_index})==matchings(1,1));
            neighboring_frame_index = tmp.frame_index;
            neighboring_frame_x = tmp.x; 
            neighboring_frame_y = tmp.y; 
            neighboring_frame_r = tmp.r;
            neighboring_frame_p = tmp.p;
            neighboring_frame_mu = tmp.mu;
            neighboring_frame_sigma = tmp.sigma;
            tmp = cells_in_this_frame(cell2mat({cells_in_this_frame.event_index})==matchings(1,2));
            current_frame_index = tmp.frame_index;
            current_x = tmp.x;
            current_y = tmp.y; 
            current_r = tmp.r;
            current_p = tmp.p;
            current_mu = tmp.mu;
            current_sigma = tmp.sigma;
            d = sqrt((current_x-neighboring_frame_x).^2 + (current_y-neighboring_frame_y).^2);
            if max(d) > 5*min([neighboring_frame_r;current_r])                           % this should not happen
                scores(k) = 0;
                % error('this should not happen?')
                break;
            end
            if neighboring_frame_index<current_frame_index && neighboring_frame_y > current_y + sum([neighboring_frame_r;current_r])     % this should not happen
                scores(k) = 0;
                % error('this should not happen?')
                break;
            end       
            if neighboring_frame_index>current_frame_index && neighboring_frame_y < current_y - sum([neighboring_frame_r;current_r])     % this should not happen
                scores(k) = 0;
                % error('this should not happen?')
                break;
            end       
            scores(k) = scores(k)/max([abs(neighboring_frame_p-current_p),1]);
            scores(k) = scores(k)/max([abs(neighboring_frame_x-current_x),1]);
            scores(k) = scores(k)/max([abs(neighboring_frame_y-current_y),1]);
            scores(k) = scores(k) * (1-abs(mean(neighboring_frame_mu)-mean(current_mu))./max([neighboring_frame_mu;current_mu]));
            scores(k) = scores(k) * (1-abs(mean(neighboring_frame_sigma)-mean(current_sigma))./max([neighboring_frame_sigma;current_sigma]));
            
            matchings(1,:)=[];
            continue;
        end
        
        
        if sum(ismember(matchings(:,1),matchings(1,1)))~=1                      % possible that this is one-to-multiple 
            ind = find(ismember(matchings(:,1),matchings(1,1)));
            if sum(ismember(matchings(:,2),matchings(ind,2)))>length(ind)        % multiple-to-multiple
                scores(k)=0;
                break;
            else                                                                % one-to-multiple
                tmp = cells_in_neighboring_frames(cell2mat({cells_in_neighboring_frames.cell_index})==matchings(1,1));
                neighboring_frame_index = tmp.frame_index;
                neighboring_frame_x = tmp.x; 
                neighboring_frame_y = tmp.y; 
                neighboring_frame_r = tmp.r;
                neighboring_frame_p = tmp.p;
                neighboring_frame_mu = tmp.mu;
                neighboring_frame_sigma = tmp.sigma;
                tmp = cells_in_this_frame(ismember(cell2mat({cells_in_this_frame.event_index}),matchings(ind,2)));
                current_frame_index = unique(cell2mat({tmp.frame_index}));
                current_x = cell2mat({tmp.x});
                current_y = cell2mat({tmp.y}); 
                current_r = cell2mat({tmp.r});
                current_p = cell2mat({tmp.p});
                current_mu = cell2mat({tmp.mu});
                current_sigma = cell2mat({tmp.sigma});
                d = sqrt((current_x-neighboring_frame_x).^2 + (current_y-neighboring_frame_y).^2);
                if max(d) > 5*min([neighboring_frame_r;current_r(:)])                           % this should not happen
                    scores(k) = 0;
                    % error('this should not happen?')
                    break;
                end
                if neighboring_frame_index<current_frame_index && sum(neighboring_frame_y > current_y + sum([neighboring_frame_r;current_r(:)]))~=0     % this should not happen
                    scores(k) = 0;
                    % error('this should not happen?')
                    break;
                end       
                if neighboring_frame_index>current_frame_index && sum(neighboring_frame_y < current_y - sum([neighboring_frame_r;current_r(:)]))~=0     % this should not happen
                    scores(k) = 0;
                    % error('this should not happen?')
                    break;
                end       
                scores(k) = scores(k)/max([abs(neighboring_frame_p-sum(current_p));1]);
                scores(k) = scores(k)/max([abs(neighboring_frame_x-current_x(:));1]);
                scores(k) = scores(k)/max([abs(neighboring_frame_y-current_y(:));1]);
                scores(k) = scores(k) * (1-abs(mean(neighboring_frame_mu)-mean(current_mu))./max([neighboring_frame_mu;current_mu(:)]));
                scores(k) = scores(k) * (1-abs(mean(neighboring_frame_sigma)-mean(current_sigma))./max([neighboring_frame_sigma;current_sigma(:)]));

                matchings(ind,:)=[];
                continue;
            end
        end
        
        
        if sum(ismember(matchings(:,2),matchings(1,2)))~=1                       % possible that this is multiple-to-one 
            ind = find(ismember(matchings(:,2),matchings(1,2)));
            if sum(ismember(matchings(:,1),matchings(ind,1)))>length(ind)        % multiple-to-multiple
                scores(k)=0;
                break;
            else                                                                 % multiple-to-one
                tmp = cells_in_neighboring_frames(ismember(cell2mat({cells_in_neighboring_frames.cell_index}),matchings(ind,1)));
                neighboring_frame_index = unique(cell2mat({tmp.frame_index}));
                neighboring_frame_x = cell2mat({tmp.x}); 
                neighboring_frame_y = cell2mat({tmp.y}); 
                neighboring_frame_r = cell2mat({tmp.r});
                neighboring_frame_p = cell2mat({tmp.p});
                neighboring_frame_mu = cell2mat({tmp.mu});
                neighboring_frame_sigma = cell2mat({tmp.sigma});
                tmp = cells_in_this_frame(cell2mat({cells_in_this_frame.event_index})==matchings(1,2));
                current_frame_index = tmp.frame_index;
                current_x = tmp.x;
                current_y = tmp.y; 
                current_r = tmp.r;
                current_p = tmp.p;
                current_mu = tmp.mu;
                current_sigma = tmp.sigma;
                d = sqrt((current_x-neighboring_frame_x).^2 + (current_y-neighboring_frame_y).^2);
                if max(d) > 5*min([neighboring_frame_r(:);current_r])                           % this may happen
                    scores(k) = 0;
                    % error('this should not happen?')
                    break;
                end
                if neighboring_frame_index<current_frame_index && sum(neighboring_frame_y > current_y + sum([neighboring_frame_r(:);current_r]))~=0     % this should not happen
                    scores(k) = 0;
                    % error('this should not happen?')
                    break;
                end       
                if neighboring_frame_index>current_frame_index && sum(neighboring_frame_y < current_y - sum([neighboring_frame_r(:);current_r]))~=0     % this should not happen
                    scores(k) = 0;
                    % error('this should not happen?')
                    break;
                end       
                scores(k) = scores(k)/max([abs(sum(neighboring_frame_p)-current_p);1]);
                scores(k) = scores(k)/max([abs(neighboring_frame_x(:)-current_x);1]);
                scores(k) = scores(k)/max([abs(neighboring_frame_y(:)-current_y);1]);
                scores(k) = scores(k) * (1-abs(mean(neighboring_frame_mu)-mean(current_mu))./max([neighboring_frame_mu(:);current_mu]));
                scores(k) = scores(k) * (1-abs(mean(neighboring_frame_sigma)-mean(current_sigma))./max([neighboring_frame_sigma(:);current_sigma]));

                matchings(ind,:)=[];
                continue;
            end
        end

        
    end  % end while, looking at individual matching in one proposed matching configuration
    
end % end for, looking at all possible matching configurations 
