# Supplementary material for: Accurately tracking single-cell movement trajectories in microfluidic cell sorting devices
Source: PLoS One. 2018 Feb 7;13(2):e0192463. doi: 10.1371/journal.pone.0192463 (PMC5802930; doi:10.1371/journal.pone.0192463)
Supplement: S1 File — This file contains the source code of the cell tracking algorithm, video recordings collected in the microfluidic experiments, and example use cases. (ZIP) [file pone.0192463.s001.zip › manuscript supplement/cell_tracking_code/v12/track_cells_step_01.m]

writerObj = VideoWriter(['_step_01_segmentation.avi']);
writerObj.FrameRate = FrameRate;
open(writerObj);


all_frames = struct('foreground_data',[],'components_size',[],'components',[]);
all_frames(1)=[];

cell_structure = struct('cell_index',[],'event_index',[],'frame_index',[],'x',[],'y',[],'r',[],'p',[],'c',[],'mu',[],'sigma',[],'foreground_data',[],'status',[]);
all_cells = cell_structure;
all_cells(1) = [];
color_used_so_far = [];
event_index = 1;


num_frames_for_background = round(FrameRate*20/2);  % 5 second around current frame
fprintf('Pre-processing frame %6d', 0);
for k=1:size(all_data,4)
    
    fprintf('\b\b\b\b\b\b%6d', k);

    
    % this_frame = struct('foreground_indicator',[],'foreground_data',[],'graph_adj',[],'original_image',[],'foreground_image',[],'components_size',[],'components',[]);
    this_frame = struct('foreground_data',[],'components_size',[],'components',[]);
    
    % get original image, and make sure that it is gray scale
    original_image = double(all_data(:,:,1,k));
    
    % compute the background image
    frame_index_for_background = (k-num_frames_for_background):1:(k+num_frames_for_background);
    if min(frame_index_for_background)<1
        frame_index_for_background = frame_index_for_background - min(frame_index_for_background) + 1;
    end
    if max(frame_index_for_background)>size(all_data,4)
        frame_index_for_background = frame_index_for_background - (max(frame_index_for_background)-size(all_data,4));
    end
    frame_index_for_background(frame_index_for_background<1)=[];
    frame_index_for_background(frame_index_for_background>size(all_data,4))=[];
    tmp = reshape(all_data(:,:,1,frame_index_for_background),[size(all_data,1)*size(all_data,2),length(frame_index_for_background)]);  % gray image, one channel is enough
    background = double(reshape(mean(tmp,2),[size(all_data,1),size(all_data,2)]));

    
    % regression of the original image useing the background, large error means foreground
    regression_y = original_image(:); 
    regression_x = background(:);
    regression_coeff = pinv([regression_x, ones(length(regression_x),1)])* regression_y;

    
    % get the diff_image, which is the prediction error
    diff_image = original_image - (background*regression_coeff(1) + regression_coeff(2));
    
    % threshold it and applied median filtering
    threshold = std(diff_image(:))*2.5;                                  %%%%%%%%%%%%%%%%%%%% important thresholds on this line: std*4, looking at the figures, 3 is a bit too low
    foreground_indicator = medfilt2(abs(diff_image)>threshold, [5,5]);   %%%%%%%%%%%%%%%%%%%% important thresholds on this line, [5 5] 2D median filtering and std*
    
    % %fill in holes
    foreground_indicator = imfill(foreground_indicator,'holes');
    foreground = original_image;
    foreground(foreground_indicator==0)=255;
    

    % build graph using the foreground pixels, based on contact, only contacting pixels are connected 
    CC = bwconncomp(foreground_indicator);
    if ~isempty(CC.PixelIdxList)
        foreground_data = [];
        components = [];
        components_vector = [];
        components_size = [];
        for i=1:CC.NumObjects
            foreground_data_col = ceil(CC.PixelIdxList{i}/size(foreground_indicator,1));
            foreground_data_row = CC.PixelIdxList{i} - (foreground_data_col-1)*size(foreground_indicator,1);
            foreground_data_value = foreground(CC.PixelIdxList{i});
            foreground_data = [foreground_data; [foreground_data_row,foreground_data_col,foreground_data_value]];
            components_vector = [components_vector;i*ones(length(foreground_data_row),1)];
        end
        components = zeros(length(components_vector),max(components_vector));
        components((components_vector-1)*length(components_vector) + (1:length(components_vector))')=1;
        components_size = sum(components,1);
        ind_of_small_components = find(components_size<=25);            %%%%%%%%%%%%%%%%%%%%% threshold for small components to ignore
        pixels_in_small_componets = find(sum(components(:,ind_of_small_components),2)~=0);   
        foreground_data(pixels_in_small_componets,:)=[];
        components(pixels_in_small_componets, :)=[];
        components(:, ind_of_small_components)=[];
        components_size = sum(components,1);
    else
        foreground_data = [];
        components = [];
        components_vector = [];
        components_size = [];
    end
    
    
    foreground_indicator = zeros(size(original_image));
    colored_foreground_indicator = zeros(size(original_image));
    if ~isempty(foreground_data)
        for i=1:size(foreground_data,1)
            foreground_indicator(foreground_data(i,1),foreground_data(i,2))=1;
            colored_foreground_indicator(foreground_data(i,1),foreground_data(i,2))=find(components(i,:)==1);
        end
    end
    
    foreground = original_image;
    foreground(foreground_indicator==0)=255;

    
    this_frame.foreground_data = foreground_data;
    this_frame.components_size = components_size;
    this_frame.components = components;
    all_frames(k) = this_frame;

    
    frame_index = k;
    if ~isempty(all_frames(frame_index).components)
        components = all_frames(frame_index).components;           % these two lines can also be obtained by the extract_connected_component function, which was done in step_01
        components_size = all_frames(frame_index).components_size; % [~, ~, components_size,components] = extract_connected_component(all_frames(frame_index).graph_adj);
        for i=1:length(components_size)
            cell_structure = struct('cell_index',[],'event_index',[],'frame_index',[],'x',[],'y',[],'r',[],'p',[],'c',[],'mu',[],'sigma',[],'foreground_data',[],'status',[]);
            component_data = all_frames(frame_index).foreground_data(components(:,i)==1,:);
            x = round(mean(component_data(:,1)));
            y = round(mean(component_data(:,2)));
            d = sqrt((component_data(:,1)-x).^2+(component_data(:,2)-y).^2);
            r = max(d);
            mu = mean(component_data(:,3));
            sigma = std(component_data(:,3));
            c = randsample(setdiff(10:100, color_used_so_far),1);     % eventually in the last step, the threshold 100 will be used to define color scale
            color_used_so_far = [color_used_so_far, cell_structure.c]; if length(color_used_so_far)>90, color_used_so_far(1)=[]; end

            cell_structure.foreground_data = component_data;
            cell_structure.event_index = event_index;
            cell_structure.cell_index = -1;
            cell_structure.frame_index = frame_index;
            cell_structure.x = x;
            cell_structure.y = y;
            cell_structure.r = r;
            cell_structure.p = size(component_data,1);
            cell_structure.c = c;
            cell_structure.mu = mu;
            cell_structure.sigma = sigma;

            all_cells(event_index) = cell_structure;
            event_index = event_index + 1;
        end
    end
    
    tracked_frame = zeros(size(background));
    for i = find(cell2mat({all_cells.frame_index})==frame_index)  % this may change
        ind1 = all_cells(i).foreground_data(:,1);
        ind2 = all_cells(i).foreground_data(:,2);
        IA = ind1 + (ind2-1)*size(tracked_frame,1);
        tracked_frame(IA) = tracked_frame(IA) + all_cells(i).c;
    end
    
    s_2_2_1 = uint8(repmat(original_image,[1,1,3]));
    tt = abs(diff_image)>threshold; colors = interp1((0:100/63:100)',colormap, [0,50])*255;
    s_2_2_2 = uint8(cat(3,colors(tt+1),colors(tt+3),colors(tt+5)));
    s_2_2_3 = uint8(repmat(foreground,[1,1,3]));
    tt = tracked_frame~=0; 
    s_2_2_4 = uint8(cat(3,colors(tt+1),colors(tt+3),colors(tt+5)));
    s = cat(1,cat(2,s_2_2_1,s_2_2_2),cat(2,s_2_2_3,s_2_2_4));
    % figure(1); image(s)
    writeVideo(writerObj,s);

    
end
close(writerObj);

fprintf('\n')
