# Supplementary material for: Accurately tracking single-cell movement trajectories in microfluidic cell sorting devices
Source: PLoS One. 2018 Feb 7;13(2):e0192463. doi: 10.1371/journal.pone.0192463 (PMC5802930; doi:10.1371/journal.pone.0192463)
Supplement: S1 File — This file contains the source code of the cell tracking algorithm, video recordings collected in the microfluidic experiments, and example use cases. (ZIP) [file pone.0192463.s001.zip › manuscript supplement/cell_tracking_code/v13/track_cells_step_03.m]

% mkdir backward_figures

isdisplay = 0;

writerObj = VideoWriter(['_step_03_backward_tracking'],'MPEG-4');
writerObj.FrameRate = FrameRate;
open(writerObj);


% if isdisplay==1
%     figure(1); subplot(1,1,1);
%     subplot(3,2,5); image(uint8(repmat(zeros(size(all_data,1),size(all_data,2))+255,[1,1,3])))
% end


% read a block of frames
read_block_size = 1000;
current_frame_index_in_RAM = [];
current_frame_data_in_RAM = [];


fprintf('Backward processing frame (total %d): %6d', numFrames, 0);
for frame_index = length(all_frames):-1:1
        
    fprintf('\b\b\b\b\b\b%6d', frame_index);

    tmp_ind = find(current_frame_index_in_RAM==frame_index);
    if isempty(tmp_ind)
        current_frame_index_in_RAM = max([frame_index-read_block_size+1, 1]):frame_index;
        current_frame_data_in_RAM = video_obj.read([min(current_frame_index_in_RAM), max(current_frame_index_in_RAM)]);
        tmp_ind=length(current_frame_index_in_RAM);
        % current_frame_data_in_RAM = reshape(tmp(:,:,1,:), [size(tmp,1), size(tmp,2), size(tmp,4)]);
    end
    original_image = double(current_frame_data_in_RAM(:,:,1,tmp_ind));
    foreground_image = zeros(size(original_image))+255;
    if ~isempty(all_frames(frame_index).foreground_data)
        IA = all_frames(frame_index).foreground_data(:,1) + (all_frames(frame_index).foreground_data(:,2)-1)*size(foreground_image,1);
        foreground_image(IA) = all_frames(frame_index).foreground_data(:,3);
    end
    
    if isdisplay == 1
        subplot(3,2,1); image(repmat(uint8(original_image),[1,1,3]));   title(num2str(frame_index,'original frame %d'))
        subplot(3,2,2); image(repmat(uint8(foreground_image),[1,1,3])); title(num2str(frame_index,'foreground frame %d'))
        if frame_index~=length(all_frames) 
            subplot(3,2,3); imagesc(all_frames(frame_index+1).tracked_frame,[0,100]);         title(num2str(frame_index+1,'tracked frame %d'))
            for i = find(cell2mat({all_cells.frame_index})==frame_index+1)  
                subplot(3,2,3);text(all_cells(i).y,all_cells(i).x+20, num2str(all_cells(i).cell_index),'fontsize',15,'color',interp1((0:100/63:100)',colormap,all_cells(i).c),'fontweight','bold');
            end
        end
        tracked_frame = zeros(size(foreground_image));
        x_all = repmat((1:size(tracked_frame,1))',1,size(tracked_frame,2));
        y_all = repmat((1:size(tracked_frame,2)), size(tracked_frame,1),1);
        for i = find(cell2mat({all_cells.frame_index})==frame_index)  % this may change
            [~,IA,~] = intersect([x_all(:),y_all(:)], all_cells(i).foreground_data(:,1:2), 'rows');
            tracked_frame(IA) = tracked_frame(IA) + all_cells(i).c;
        end
        subplot(3,2,4); imagesc(tracked_frame,[0,100])
        for i = find(cell2mat({all_cells.frame_index})==frame_index)  % this may change
            subplot(3,2,4);text(all_cells(i).y,all_cells(i).x+20, num2str(all_cells(i).event_index),'fontsize',15,'color',interp1((0:100/63:100)',colormap,all_cells(i).c),'fontweight','bold');
        end
        title(num2str(frame_index,'initial segmented frame %d'));
        subplot(3,2,6); image(uint8(repmat(zeros(size(original_image))+255,[1,1,3])))
    end    

    if frame_index == length(all_frames)  % in the last frame, we do not change anything, because it is already based on all the splitting merging evidence from the entire history
        
        1;
        
        
    else % from the 2nd frame, we start to compare consecutive frames
        
        cells_in_this_frame     = all_cells(find(cell2mat({all_cells.frame_index})==frame_index));
        cells_in_previous_frame = all_cells(find(cell2mat({all_cells.frame_index})==frame_index+1));

        [possible_matchings, scores, consistent_indicator] = score_all_possible_matchings(cells_in_previous_frame, cells_in_this_frame, size(original_image), -1);
        [Y,I] = sort(scores,'descend');
        
        if isdisplay==1
            subplot(3,2,3); xlabel(['best matching = ',possible_matchings{I(1)}] );
            if length(Y)==1
                [possible_matchings(I(1)),{Y(1)},{consistent_indicator(I(1))}]
                confidence=0;
            elseif length(Y)==2
                confidence = Y(1)/(Y(2)+eps)
                [possible_matchings(I(1:2)),{Y(1);Y(2)},{consistent_indicator(I(1));consistent_indicator(I(2))}]
                subplot(3,2,4); xlabel(['confidence=',num2str(confidence)])
            else
                confidence = Y(1)/(Y(2)+eps)
                [possible_matchings(I(1:3)),{Y(1);Y(2);Y(3)}, {consistent_indicator(I(1));consistent_indicator(I(2));consistent_indicator(I(3))}]
                subplot(3,2,4); xlabel(['confidence=',num2str(confidence)])
            end
        end
        
        % if confidence<10
        %     1
        % end
                
        if sum(consistent_indicator)==0
            matchings = str2num(possible_matchings{I(1)});
            matchings = reshape(matchings,2,length(matchings)/2)';
        elseif I(1)==find(consistent_indicator==1)
            matchings = str2num(possible_matchings{consistent_indicator==1});
            matchings = reshape(matchings,2,length(matchings)/2)';
            if isdisplay==1, subplot(3,2,5);xlabel('No correction - best is forward result'); end
        elseif scores(consistent_indicator==1)/Y(1)>0.02  % consistent matching from forward process is not so much worse than the best matching, use the previous
            matchings = str2num(possible_matchings{consistent_indicator==1});
            matchings = reshape(matchings,2,length(matchings)/2)';
            if isdisplay==1
                subplot(3,2,5);xlabel('No correction - best is not much better');
                subplot(3,2,4); xlabel(['confidence=',num2str(scores(consistent_indicator==1)/Y(1))])
            end
        else
            matchings = str2num(possible_matchings{I(1)});
            matchings = reshape(matchings,2,length(matchings)/2)';
            if isdisplay==1, subplot(3,2,5);xlabel('correction update happened here'); end
        end
        
        % now that we have the best matchings, let's implement them, so that events in the current frame are linked to cells in the previous frame
        % deal with the matchings that involve NaN (appear or disappear)
        cells_in_this_frame = act_on_best_matchings(matchings, cells_in_this_frame, cells_in_previous_frame, all_cells, frame_index);

        all_cells = [all_cells(find(cell2mat({all_cells.frame_index})<frame_index)), cells_in_this_frame, all_cells(find(cell2mat({all_cells.frame_index})>frame_index))];

    end  % end if for the switch between frame 1 and the other frames
    
    
    
    tracked_frame = zeros(size(foreground_image));
    for i = find(cell2mat({all_cells.frame_index})==frame_index)  % this may change
        ind1 = all_cells(i).foreground_data(:,1);
        ind2 = all_cells(i).foreground_data(:,2);
        IA = ind1 + (ind2-1)*size(tracked_frame,1);
        tracked_frame(IA) = tracked_frame(IA) + all_cells(i).c;
    end
    
    all_frames(frame_index).tracked_frame = tracked_frame;
    
    
    if isdisplay==1
        subplot(3,2,6); imagesc(tracked_frame,[0,100]); title(num2str(frame_index,'tracked frame %d'))
    
        for i = find(cell2mat({all_cells.frame_index})==frame_index)  % this may change
            subplot(3,2,6);text(all_cells(i).y,all_cells(i).x+20, num2str(all_cells(i).cell_index),'fontsize',15,'color',interp1((0:100/63:100)',colormap,all_cells(i).c),'fontweight','bold');
            subplot(3,2,5);line([all_cells(cell2mat({all_cells.frame_index})==frame_index+1 & cell2mat({all_cells.cell_index})==all_cells(i).cell_index).y , all_cells(i).y], [all_cells(cell2mat({all_cells.frame_index})==frame_index+1 & cell2mat({all_cells.cell_index})==all_cells(i).cell_index).x ,all_cells(i).x],'color',interp1((0:100/63:100)',colormap,all_cells(i).c));
        end
        subplot(3,2,5); title('trajectories')
        time_used = toc;
        subplot(3,2,6); xlabel(num2str(time_used))
        drawnow
    end
    
    
   
    s_2_2_1 = uint8(repmat(original_image,[1,1,3]));
    s_2_2_2 = uint8(repmat(foreground_image,[1,1,3]));
    s_2_2_3 = uint8(repmat(original_image,[1,1,3]));
    s_2_2_4 = reshape(interp1((0:100/63:100)',colormap, tracked_frame(:))*255, [size(tracked_frame,1), size(tracked_frame,2),3]);
    x_all = repmat((1:size(tracked_frame,1))',1,size(tracked_frame,2));
    y_all = repmat((1:size(tracked_frame,2)), size(tracked_frame,1),1);
    for i = find(cell2mat({all_cells.frame_index})==frame_index)  % this may change
        color = interp1((0:100/63:100)',colormap,all_cells(i).c)*255;
        dist = sqrt((x_all-all_cells(i).x).^2 + (y_all-all_cells(i).y).^2);
        ring_indicator = find(dist>=25 & dist<=30);
        tmp = reshape(s_2_2_3,[size(s_2_2_3,1)*size(s_2_2_3,2),size(s_2_2_3,3)]);
        tmp(ring_indicator,:) = repmat(color,length(ring_indicator),1);
        s_2_2_3 = reshape(tmp, size(s_2_2_3));
        tmp = reshape(s_2_2_4,[size(s_2_2_4,1)*size(s_2_2_4,2),size(s_2_2_4,3)]);
        tmp(ring_indicator,:) = repmat(color,length(ring_indicator),1);
        s_2_2_4 = reshape(tmp, size(s_2_2_4));
    end
    s = cat(1,cat(2,s_2_2_1,s_2_2_2),cat(2,s_2_2_3,s_2_2_4));
    % figure(2); image(s); drawnow
    writeVideo(writerObj,s);
    
end

close(writerObj);

fprintf('\n')
