# Supplementary material for: Accurately tracking single-cell movement trajectories in microfluidic cell sorting devices
Source: PLoS One. 2018 Feb 7;13(2):e0192463. doi: 10.1371/journal.pone.0192463 (PMC5802930; doi:10.1371/journal.pone.0192463)
Supplement: S1 File — This file contains the source code of the cell tracking algorithm, video recordings collected in the microfluidic experiments, and example use cases. (ZIP) [file pone.0192463.s001.zip › manuscript supplement/cell_tracking_code/v13/track_cells_step_04.m]

% mkdir final_figures

isdisplay = 0;

writerObj = VideoWriter(['_step_04_final'],'MPEG-4');
writerObj.FrameRate = FrameRate;
open(writerObj);

all_cell_index = unique(cell2mat({all_cells.cell_index}));
max_r = zeros(size(all_cell_index));
for i=1:length(all_cell_index)
    ind = cell2mat({all_cells.cell_index})==all_cell_index(i);
    max_r(i) = max(cell2mat({all_cells(ind).r}));
end

% if isdisplay == 1
%     figure(1); subplot(1,1,1);
%     subplot(2,2,3); image(uint8(repmat(zeros(size(all_data,1),size(all_data,2))+255,[1,1,3])))
% end

fprintf('Final result frame (total %d): %6d', numFrames, 0);
s_2_2_3 = uint8(repmat(255,[vidHeight,vidWidth,3]));

% read a block of frames
read_block_size = 1000;
current_frame_index_in_RAM = [];
current_frame_data_in_RAM = [];

for frame_index = 1:length(all_frames)
        
    fprintf('\b\b\b\b\b\b%6d',frame_index);
    tmp_ind = find(current_frame_index_in_RAM==frame_index);
    if isempty(tmp_ind)
        current_frame_index_in_RAM = frame_index : min([frame_index+read_block_size-1, numFrames]);
        current_frame_data_in_RAM = video_obj.read([min(current_frame_index_in_RAM), max(current_frame_index_in_RAM)]);
        tmp_ind=1;
        % current_frame_data_in_RAM = reshape(tmp(:,:,1,:), [size(tmp,1), size(tmp,2), size(tmp,4)]);
    end
    original_image = double(current_frame_data_in_RAM(:,:,1,tmp_ind));

    foreground_image = zeros(size(original_image))+255;
    if ~isempty(all_frames(frame_index).foreground_data)
        IA = all_frames(frame_index).foreground_data(:,1) + (all_frames(frame_index).foreground_data(:,2)-1)*size(foreground_image,1);
        foreground_image(IA) = all_frames(frame_index).foreground_data(:,3);
    end
    
    tracked_frame = zeros(size(foreground_image));
    for i = find(cell2mat({all_cells.frame_index})==frame_index)  % this may change
        ind1 = all_cells(i).foreground_data(:,1);
        ind2 = all_cells(i).foreground_data(:,2);
        IA = ind1 + (ind2-1)*size(tracked_frame,1);
        tracked_frame(IA) = tracked_frame(IA) + all_cells(i).c;
    end
    
    if isdisplay==1

        subplot(2,2,1); image(repmat(uint8(original_image),[1,1,3]));   title(num2str(frame_index,'original frame %d'))
        subplot(2,2,2); image(repmat(uint8(original_image),[1,1,3]));   title(num2str(frame_index,'original frame %d labeled'))


        subplot(2,2,4); imagesc(tracked_frame,[0,100]); title(num2str(frame_index,'tracked frame %d'));
        for i = find(cell2mat({all_cells.frame_index})==frame_index)  % this may change
            subplot(2,2,4);text(all_cells(i).y,all_cells(i).x+20, num2str(all_cells(i).cell_index),'fontsize',15,'color',interp1((0:100/63:100)',colormap,all_cells(i).c),'fontweight','bold');
            subplot(2,2,3);line([all_cells(cell2mat({all_cells.frame_index})==frame_index+1 & cell2mat({all_cells.cell_index})==all_cells(i).cell_index).y , all_cells(i).y], [all_cells(cell2mat({all_cells.frame_index})==frame_index+1 & cell2mat({all_cells.cell_index})==all_cells(i).cell_index).x ,all_cells(i).x],'color',interp1((0:100/63:100)',colormap,all_cells(i).c));
            subplot(2,2,2);
            r = 5+max_r(all_cell_index==all_cells(i).cell_index);
            line(all_cells(i).y+r*cos(0:pi/100:2*pi),all_cells(i).x+r*sin(0:pi/100:2*pi),'color',interp1((0:100/63:100)',colormap,all_cells(i).c),'linewidth',2);
        end
        subplot(2,2,3); title('trajectories')
        drawnow
    end 
    
    s_2_2_1 = uint8(repmat(original_image,[1,1,3]));
    s_2_2_2 = uint8(repmat(foreground_image,[1,1,3]));
    s_2_2_3 = uint8(repmat(original_image,[1,1,3]));
    s_2_2_4 = reshape(interp1((0:100/63:100)',colormap, tracked_frame(:))*255, [size(tracked_frame,1), size(tracked_frame,2),3]);
    for i = find(cell2mat({all_cells.frame_index})==frame_index)  % this may change
        color = interp1((0:100/63:100)',colormap,all_cells(i).c)*255;
        
        dist = sqrt((x_all-all_cells(i).x).^2 + (y_all-all_cells(i).y).^2);
        ring_indicator = find(dist>=25 & dist<=30);
        tmp = reshape(s_2_2_2,[size(s_2_2_2,1)*size(s_2_2_2,2),size(s_2_2_2,3)]);
        tmp(ring_indicator,:) = repmat(color,length(ring_indicator),1);
        s_2_2_2 = reshape(tmp, size(s_2_2_2));
        
%         tmp_ind = find(cell2mat({all_cells.frame_index})<=frame_index  &  cell2mat({all_cells.cell_index})==all_cells(i).cell_index);
%         for k=1:length(tmp_ind)
%             dist = sqrt((x_all-all_cells(tmp_ind(k)).x).^2 + (y_all-all_cells(tmp_ind(k)).y).^2);
%             trajectory_indicator = find(dist<=2);
%             tmp = reshape(s_2_2_3,[size(s_2_2_3,1)*size(s_2_2_3,2),size(s_2_2_3,3)]);
%             tmp(trajectory_indicator,:) = repmat(color,length(trajectory_indicator),1);
%             s_2_2_3 = reshape(tmp, size(s_2_2_3));
%         end

        tmp_ind = find(cell2mat({all_cells.frame_index})<=frame_index  &  cell2mat({all_cells.cell_index})==all_cells(i).cell_index);
        location_indicator = zeros(size(x_all));
        for k=1:length(tmp_ind)
            location_indicator(all_cells(tmp_ind(k)).x, all_cells(tmp_ind(k)).y)=1;
        end
        location_indicator = conv2(location_indicator,[0 0 1 0 0; 0 1 1 1 0; 1 1 1 1 1; 0 1 1 1 0; 0 0 1 0 0]);
        location_indicator([1,2,end-1,end],:)=[]; location_indicator(:,[1,2,end-1,end])=[];
        trajectory_indicator = find(location_indicator>=1);
        tmp = reshape(s_2_2_3,[size(s_2_2_3,1)*size(s_2_2_3,2),size(s_2_2_3,3)]);
        tmp(trajectory_indicator,:) = repmat(color,length(trajectory_indicator),1);
        s_2_2_3 = reshape(tmp, size(s_2_2_3));
        
    end
    s = cat(1,cat(2,s_2_2_1,s_2_2_2),cat(2,s_2_2_3,s_2_2_4));
    writeVideo(writerObj,s);

end

close(writerObj);
fprintf('\n')
