# Supplementary material for: Accurately tracking single-cell movement trajectories in microfluidic cell sorting devices
Source: PLoS One. 2018 Feb 7;13(2):e0192463. doi: 10.1371/journal.pone.0192463 (PMC5802930; doi:10.1371/journal.pone.0192463)
Supplement: S1 File — This file contains the source code of the cell tracking algorithm, video recordings collected in the microfluidic experiments, and example use cases. (ZIP) [file pone.0192463.s001.zip › manuscript supplement/data_0CD_1.5CD/0CD_video_01/pipeline.m]

addpath ..\..\cell_tracking_code\v13\

filenames = getfilenames;
filenames = filenames(isInListEnd(filenames,'.mp4'));
filenames(isInListFront(filenames,'_'))=[];
input_video_file = filenames{1};


% read video get all frames
tic
video_obj  = VideoReader(input_video_file);
vidWidth = video_obj.Width;
vidHeight = video_obj.Height;
FrameRate = video_obj.FrameRate;
numFrames = video_obj.NumberOfFrames;
% all_data = video_obj.read; 
% all_data = all_data(:,:,:,7330:7600);  writerObj = VideoWriter(['1.5CD_trimmed.avi']);  writerObj.FrameRate = FrameRate; open(writerObj);  writeVideo(writerObj,all_data);close(writerObj);
toc
save(['_step_00_data.mat'], 'video_obj', 'vidWidth', 'vidHeight', 'FrameRate', 'numFrames', '-v7.3');

%% 
tic
track_cells_step_01
toc
save(['_step_01_result.mat'],'all_frames', 'all_cells', 'input_video_file', '-v7.3');


%%
% load(['_step_01_result.mat'],'all_frames', 'all_cells', 'input_video_file');
tic
track_cells_step_02
toc
save(['_step_02_result.mat'],'all_frames', 'all_cells', 'input_video_file', '-v7.3');


%%
% load(['_step_02_result.mat'],'all_frames', 'all_cells', 'input_video_file');
tic
track_cells_step_03
toc
save(['_step_03_result.mat'],'all_frames', 'all_cells', 'input_video_file', '-v7.3');


%%
% % load(['_step_03_result.mat'],'all_frames', 'all_cells', 'input_video_file');
tic
track_cells_step_04
toc
