# Supplementary material for: Accurately tracking single-cell movement trajectories in microfluidic cell sorting devices
Source: PLoS One. 2018 Feb 7;13(2):e0192463. doi: 10.1371/journal.pone.0192463 (PMC5802930; doi:10.1371/journal.pone.0192463)
Supplement: S1 File — This file contains the source code of the cell tracking algorithm, video recordings collected in the microfluidic experiments, and example use cases. (ZIP) [file pone.0192463.s001.zip › manuscript supplement/readme.txt]

How to demo the track algorithm:
1. open matlab
2. go to an individual folder that include video files
3. run the pipeline.m file

What to expect:
1. the program will generate intermediate .mat and .mp4 files showing the results of each step of the analysis
2. one of the generated file "_step_04_final.mp4" visualizes the final tracking result (this file is already provided)
